# Supplementary material for: A Multicentre Epidemiologic Study of Sudden and Unexpected Death in Adult Cats and Dogs in Australia
Source: Vet Sci. 2023 Sep 20;10(9):582. doi: 10.3390/vetsci10090582 (PMC10535394; doi:10.3390/vetsci10090582)
Supplement: Supplementary file 1 [file vetsci-10-00582-s001.zip]

Archive with 1 entries (1 files):
- vetsci-2523326-supplementary.pdf
